# Supplementary material for: Effects of High Irradiance and Low Water Temperature on Photoinhibition and Repair of Photosystems in Marimo (Aegagropila linnaei) in Lake Akan, Japan
Source: Int J Mol Sci. 2022 Dec 21;24(1):60. doi: 10.3390/ijms24010060 (PMC9820325; doi:10.3390/ijms24010060)
Supplement: Supplementary file 1 [file ijms-24-00060-s001.zip]

Archive with 1 entries (1 files):
- ijms-2013619-supplementary.pdf
